# Supplementary material for: Cognitive Training with Neurofeedback Using NIRS Improved Cognitive Functions in Young Adults: Evidence from a Randomized Controlled Trial
Source: Brain Sci. 2021 Dec 21;12(1):5. doi: 10.3390/brainsci12010005 (PMC8774006; doi:10.3390/brainsci12010005)
Supplement: Supplementary file 1 [file brainsci-12-00005-s001.zip]

Archive with 1 entries (1 files):
- consort-2010-checklist.pdf
